# Supplementary material for: The Exploitation of Toxic Fish from the Terminal Pleistocene in Maritime Southeast Asia: A Case Study from the Mindoro Archaeological Sites, Philippines
Source: Animals (Basel). 2023 Jun 26;13(13):2113. doi: 10.3390/ani13132113 (PMC10339915; doi:10.3390/ani13132113)
Supplement: Supplementary file 1 [file animals-13-02113-s001.zip]

Archive with 1 entries (1 files):
- animals-2440604-supplementary.pdf
